# Supplementary material for: Short-Term Outcomes after D2 Gastrectomy with Complete Mesogastric Excision in Patients with Locally Advanced Gastric Cancer: A Systematic Review and Meta-Analysis of High-Quality Studies
Source: Cancers (Basel). 2023 Dec 31;16(1):199. doi: 10.3390/cancers16010199 (PMC10778561; doi:10.3390/cancers16010199)
Supplement: Supplementary file 1 [file cancers-16-00199-s001.zip]

Archive with 18 entries (18 files):
- AMSTAR II.pdf
- ce-Funnel Metacont LOS.jpeg
- ce-Funnel Metacont OT.jpeg
- ce-Funnel Metacont TtFFB.jpeg
- ce-Funnel Metacont TtFLI.jpeg
- Funnel Metacont IOB trimfill.jpeg
- LNs subgroup Risk of bias.jpeg
- LNs subgroup study design.jpeg
- LNs subgroup surgical approach.jpeg
- LNs subgroup type of gastrectomy.jpeg
- PRISMA_2020_abstract_checklist.pdf
- PRISMA_2020_checklist.pdf
- Supplementary materials.pdf
- Total patients.jpeg
- Traffic light plot RoB2.jpeg
- Traffic light plot ROBINS-I.jpeg
- Years_enrollment.jpeg
- Year_pub.jpeg
